# Supplementary material for: A subset of the diverse COG0523 family of putative metal chaperones is linked to zinc homeostasis in all kingdoms of life
Source: BMC Genomics. 2009 Oct 12;10:470. doi: 10.1186/1471-2164-10-470 (PMC2770081; doi:10.1186/1471-2164-10-470)
Supplement: Additional file 4 — cobW genes downstream of a putative B12 riboswitch. Presence/absence of a putative B12riboswitch upstream of cobW is shown as well as the first gene in each putative cobalamin-regulated biosynthesis operon. CobW locus tags are in bold. B12riboswitches previously reported by [49] are marked with an asterisk. [file 1471-2164-10-470-S4.XLS]

## Sheet: B12
Organism	CobW Locus Tag	B12 riboswitch	first gene in operon
α-proteobacteria
Agrobacterium tumefaciens str. C58	Atu2805	+	Atu2806*
Bradyrhizobium japonicum USDA 110	blr3261	+	blr3262*
Bradyrhizobium sp. BTAi1	BBta_3143	+	BBta_3141
Brucella abortus biovar 1 str. 9-941	BruAb1_1308	+	BruAb1_1311
Brucella canis ATCC 23365	BCAN_A1330	+	BCAN_A1333
Brucella melitensis 16M	BMEI0694	+	BMEI0691*
Brucella suis 1330	BR1307	+	BR1310
Dinoroseobacter shibae DFL 12	Dshi_0160	+	Dshi_0162
Granulibacter bethesdensis CGDNIH1	GbCGDNIH1_0657	+	GbCGDNIH1_0657
Loktanella vestfoldensis SKA53	SKA53_10074	+	SKA53_10069
Mesorhizobium loti MAFF303099	mlr1375	+	mlr1374*
Methylobacterium sp. 4-46	M446_2436	+	M446_2433
Novosphingobium aromaticivorans DSM 12444	Saro_0343	+	Saro_0343
Oceanicola batsensis HTCC2597	OB2597_10309	+	OB2597_10304
Paracoccus denitrificans PD1222	Pden_2531	+	Pden_2530
Rhizobium leguminosarum bv. viciae 3841	RL2831	+	RL2832
Rhodobacter sphaeroides 2.4.1	RSP_2828	+	RSP_2829*
Rhodobacterales bacterium HTCC2654	RB2654_11398	+	RB2654_11383
Rhodopseudomonas palustris BisA53	RPE_2235	+	RPE_2233
Roseobacter denitrificans OCh 114	RD1_3828	+	RD1_3829
Roseobacter sp. MED193	MED193_19609	+	MED193_19614
Roseovarius nubinhibens ISM	ISM_12605	+	ISM_12600
Roseovarius sp. 217	ROS217_08014	+	ROS217_07994
Silicibacter pomeroyi DSS-3	SPO2862	+	SPO2861
Silicibacter sp. TM1040	TM1040_2209	+	TM1040_2208
Sinorhizobium meliloti 1021	SMc04304	+	SMc04305*
Sulfitobacter sp. EE-36	EE36_05363	+	EE36_05358
Sulfitobacter sp. NAS-14.1	NAS141_10286	+	NAS141_10281
β-proteobacteria
Burkholderia ambifaria AMMD	Bamb_1556	+	Bamb_1556
Burkholderia cepacia R18194	Bcep18194_A4805	+	Bcep18194_A4805
Burkholderia cenocepacia AU 1054	Bcen_1176	+	Bcen_1176
Burkholderia dolosa AUO158	BDAG_01599	+	BDAG_01600
Burkholderia multivorans ATCC 17616	Bmul_1583	+	Bmul_1584
Burkholderia cepacia R1808	Bucepa02000286	+	Bucepa02000285
Burkholderia vietnamiensis strain G4	Bcep1808_1601	+	Bcep1808_1600
Burkholderia fungorum	Bcep1785	+	Bcep1785
Burkholderia mallei 10229	BMA10229_A0278	+	BMA10229_A0279
Burkholderia mallei 10399	BMA10399_E0832	+	BMA10399_E0831
Burkholderia mallei ATCC 23344	BMA1171	+	BMA1172
Burkholderia mallei FMH	BMAFMH_C0693	+	BMAFMH_C0694
Burkholderia xenovorans LB400	Bxe_B1647	+	Bxe_B1647
Burkholderia pseudomallei 1655	BURPS1655_A1847	+	BURPS1655_A1848*
Chromobacterium violaceum ATCC 12472	CV1561	+	CV1573
Delftia acidovorans SPH-1	Daci_5747	+	Daci_5752
Ralstonia solanacearum GMI1000	RSp0617	+	RSp0628*
γ-proteobacteria
Pseudomonas aeruginosa PAO1	PA2945	+	PA2945*
Pseudomonas mendocina ymp	Pmen_4587	+	Pmen_4587
Pseudomonas entomophila L48	PSEEN2432	+	PSEEN2432
Pseudomonas fluorescens Pf-5	PFL_3655	+	PFL_3655
Pseudomonas fluorescens PfO-1	Pfl_3099	+	Pfl_3099*
Pseudomonas putida F1	Pput_2268	+	Pput_2268*
Pseudomonas putida GB-1	PputGB1_2421	+	PputGB1_2421*
Pseudomonas putida KT2440	PP3508	+	PP3508*
Pseudomonas syringae pv. phaseolicola 1448A	PSPPH_2224	+	PSPPH_2224*
Cyanobacteria
Cyanothece sp. ATCC 51142	cce_1187	−
Synechococcus elongatus PCC 6301	syc0712_d	−
Synechocystis sp. PCC 6803	slr0502	−
Thermosynechococcus elongatus BP-1	tll1624	−
Gloeobacter violaceus PCC 7421	gvip013	−
Anabaena variabilis ATCC 29413	Ava_3407	−
Nostoc punctiforme PCC 73102	Npun_F0650	−
Trichodesmium erythraeum IMS101	Tery_1027	−
α-proteobacteria
Magnetospirillum gryphiswaldense MSR-1	MGR_0093	−
Magnetospirillum magneticum AMB-1	amb4426	−
Rhodospirillum rubrum	Rru_A0671	−
