# Supplementary material for: A subset of the diverse COG0523 family of putative metal chaperones is linked to zinc homeostasis in all kingdoms of life
Source: BMC Genomics. 2009 Oct 12;10:470. doi: 10.1186/1471-2164-10-470 (PMC2770081; doi:10.1186/1471-2164-10-470)
Supplement: Additional file 5 — Putative Zur-binding sites in bacterial genomes. Candidate Zur-binding sites upstream of genes encoding COG0523 family proteins and paralogs of Zn-dependent enzymes in Bacilli, α-, β- and γ-proteobacteria and Cyanobacteria. Distance refers to the location of the putative Zur-binding site upstream from the first gene in each operon. [file 1471-2164-10-470-S5.XLS]

## Sheet: Zur regulon
Bacterial genome	Locus tag of first gene in operon	Candidate Zur-regulated operon	Candidate Zur-binding site	Distance1	Site score	Locus_tag of COG0523
Bacilli
Bacillus cereus ATCC 10987	BCE1836	yciC	TAAATCGTAAcCATTAtGATTTA	-92	6.6	BCE1836
Bacillus clausii KSM-K16	ABC4020	yciC-S14p	TAAtTCGTAATCATTACGATTTA	-39	6.66	ABC4020
Bacillus halodurans C-125	BH1790	yciC	cAAAgCGTAATtATTACGATTTA	-196	6.69	BH1790
Bacillus licheniformis ATCC 14580	BL02348	yciC1	TAcATCGTAATaATTACGATTTg	-47	6.47	BL02348
	BL05309	yciC2	cAAATCGaAAcaATTACGtTTTA	-39	6.17	BL05309
Bacillus subtilis subsp. subtilis str. 168	yciC	yciC	TAAATCGTAATCATTctatTTTA	-38	6.31	yciC
Bacillus thuringiensis serovar konkukian str. 97-27	BT9727_1611	yciC	TAAATCGTAATCATTAtGATTTA	-94	6.95	BT9727_1611
			TAAAaCGTAATaATTACGATTTA	-40	7
Oceanobacillus iheyensis HTE831	OB3429	yciC	TtAATCGTAATGATTACGtTTTt	-81	6.26	OB3429
	OB3434	X-COG0523-5	TAAATCGTAATGATTACGtTTTg	-39	6.87	OB3433
Staphylococcus aureus subsp. aureus N315	SA0410	yciC	TAAAaCGgAATtATTcCtATTTA	-51	6.5	SA0410
Staphylococcus epidermidis RP62A	SERP0080	yciC	TAAAaCGTAATaATTACtATTTA	-42	6.74	SERP0080
Staphylococcus haemolyticus JCSC1435	SH0144	yciC	TAAAaCGTAATtATTACGATTTA	-45	7	SH0144
Enterococcus faecalis	EF3202	S14p-L33p-yciC	cAAATCGTAAcCATTACGATTTA	-58	6.7	EF3204
α-proteobacteria
Agrobacterium tumefaciens str. C58	Atu3180	znuCBA2 <> yciC	GtAAcGTAATAACATTACATaTg	-204	6.03	Atu3181
Brucella melitensis 16M	BMEII0177	znuA-yciC	tttgcGTAATAAaATaACATaTC	-85	5.39	BMEII0179
Caulobacter crescentus CB15	CC0320	X-COG0523-5	GgaATGTTActTTATAACAcGct	-36	4.74	CC0321
Rhizobium etli CFN 42	RHE_CH02713	yciC	GAcATGTAATGATATaACATTaa	-40	5.72	RHE_CH02713
	RHE_CH03625	COG0523-5	GcAATGTgATcTTATaACATaTa	-123	5.18	RHE_CH03625
Rhizobium leguminosarum bv. viciae 3841	RL3179	yciC	cAAATGTAATGATATaACATaaa	-45	6.04	RL3179
Roseovarius nubinhibens ISM	ISM_00325	yciC	GTgATGTTATAcTATAACAgaTt	-70	5.24	ISM_00325
Roseovarius sp.217	ROS217_16055	yciC	tAtATGTaATGATATAACATaTt	-29	5.71	ROS217_16055
Silicibacter sp. TM1040	TM1040_0080	yciC	tgatTGTTATcTTATAACATtTC	-37	5.38	TM1040_0080
Gluconobacter oxydans 621H	GOX2212	yciC	cgAtTGTTATgTTATAACATaat	-72	5.79	GOX2212
Sinorhizobium meliloti 1021	SMc03799	COG0523-5	GctATGTtAcGTTATTACgTTTa	-102	5.45	SMc03799
Bradyrhizobium japonicum USDA 110	bll7771	znuCBA-COG0523-5-WD40-sapB	GTAATGTTATAATATAACgTcca	-258	6.45	bll7768
Nitrobacter hamburgensis X14	Nham_3428	znuCBA-COG0523-5-WD40	GTgATGTTATAATATAACgaTAg	-231	6.55	Nham_3425
Nitrobacter sp. Nb-311A	NB311A_16769	znuCBA-COG0523-5-WD40	GTgATGTTATAATATAACggTtg	-280	6.51	NB311A_16784
Rhodopseudomonas palustris CGA009	RPA0858	znuCBA-COG0523-5-WD40-sapB	aTAATGTTATAATgTAACAggtt	-249	6.05	RPA0861
β-proteobacteria
Methylobacillus flagellatus KT	Mfla_1232	dksA2-yciC-COG0523	tAAtTGCAACATaGTTGCATaTa	-73	6.23	Mfla_1231, Mfla_1230
			aAAATGCAACATTGTTGCATTat	-35	6.45
Ralstonia eutropha JMP134	Reut_A0161	yciC-X-omr	CAgtcGCAACtTTGTTGCAaTaa	-65	6.08	Reut_A0161
	Reut_A0164	zur-COG0523-8	CAcAcGCAACtgaaTTGCAacaG	-49	4.66	Reut_A0163
Cupriavidus metallidurans CH34	Rmet_0125	yciC-X-omr	CAgtcGCAACtTTGTTGCATcaa	-35	6.01	Rmet_0125
	Rmet_0128	zur-COG0523-8	ttggTGCAACtgaaTTGCATcgG	-49	4.37	Rmet_0127
	Rmet_1098	yciC-folE2-cysS2-queD2-cam-pyrC2	gAAATGCAACAAgGTTGCATTTa	-100	6.02	Rmet_1098
Ralstonia solanacearum GMI1000	RSc0048	zur-COG0523-8	CAgtTGCAACtgaaTTGCggcaG	-49	4.53	RSc0047
Burkholderia cepacia R18194	Bcep18194_B0316	yciC-folE2-queD2-cam-pyrC2	GaAATGATATgTTATATCgTTGC	-9	5.82	Bcep18194_B0316
Burkholderia cenocepacia AU 1054	Bcen_3034	yciC-folE2-queD2-cam-pyrC2	GtAgcGATAcAATATATCATTtC	-9	5.45	Bcen_3034
Chromobacterium violaceum ATCC 12472	CV3068	zur-COG0523-znuCBA	GCgATGTTATAcagTAACATTat	-136	5.27	CV3067
Bordetella avium	BAV0146	zur-COG0523-8	attATGTTATATcATAACAaaca	-97	5.37	BAV0145
γ-proteobacteria
Pseudoalteromonas atlantica T6c	PatlDRAFT_1641	zbp-zur-X-yciC-DUF1826-folE2	GtgATGTTATATTgTAtCATTTa	-203	5.62	PatlDRAFT_1639
			GttATGTTATATTgTAACcaaTt	-174	5.36
Klebsiella pneumoniae (virulence plasmid pLVPK)	LV196	hisI2-yciC	GAtATGTTATAAcgTAACATcaa	-33	5.74	LV195
	LV190	dksA2-folE2-cam	atgATGTTATgTTATAACgTTTt	-50	5.83	-
Serratia marcescens Db11	fig|615.1.peg.845	folE2-cam-yciC	GttATGTTATAATATAACAaaaC	-66	6.12	fig|615.1.peg.843
	fig|615.1.peg.61	dksA2	attATGTTATAATATtACAcTTt	-46	5.96	-
Alcanivorax borkumensis SK2	ABO_1680	dksA2-yciC-ABO1678-zur-ABO1676-zbp	GcAATGTTATAAcATAACATgaa	-33	5.69	ABO_1679
	ABO_1681	ABO1681-cam-pyrC2	ttcATGTTATgTTATAACATTgC	-57	5.69	-
Hahella chejuensis KCTC 2396	HCH_02800	yciC	GtttTGTTATgTTATAACATTTt	-58	6.16	HCH_02800
	HCH_01703	zur2-hisI2-pyrC2-folE2-dksA2	aAAAaGaTATgATATAACgTaTC	-212	5	-
	HCH_01308	COG0523-10	GAgtTGTTATAAcATAACAcccg	-57	5.48	HCH_01308
Chromohalobacter salexigens DSM 3043	Csal_0192	yciC-folE2	agAATGTTATggTATAACATaTC	-89	5.83	Csal_0192
Marinomonas sp. MWYL1	Mmwyl1_1446	yciC	GAAATGTTATATcATAACATTTt	-40	6.59	Mmwyl1_1446
Acinetobacter sp. ADP1	ACIAD1741	yciC-folE2	tAtATGTTAcATTATAACATaaC	-127	6.04	ACIAD1741
	ACIAD1420	cam2-pyrC2	tAttTGTTATgTTATAACATaaC	-100	5.93
Azotobacter vinelandii	Avin3603	amiA2<>folE2-cam-queD2	ctttTGTTATgTTATAACAcaTa	-119	5.54	-
	Avin1666	dksA2-yciC	aAAATGTTATgTTATAACtaTaa	-57	5.94	Avin1667
Pseudomonas aeruginosa PAO1	PA5536	dksA2-yciC-DUF1826	tAAtTGTTATAgTATAACgTTTt	-42	5.99	PA5535
	PA5539	amiA2<>folE2-cam-pyrC2	aAtAcGTTATATTATAACATTca	-64	6.08	-
Pseudomonas entomophila L48	PSEEN5513	folE2-<>yciC-DUF1826-COG0523-11	GtAtTGTTATAATATAACATTgC	-64	6.28	PSEEN5513, PSEN5511
	PSEEN3120	cam-pyrC2-dksA2	tAAATGTTATAATATAACAaTTg	-51	6.55	-
Pseudomonas fluorescens Pf-5	PFL_6174	dksA2-yciC-DUF1826-COG0523-11	GtgtTGTTATAATATAACATaaa	-47	6.05	PFL_6173, PFL_6171
	PFL_6177	amiA2<>folE2-znuCBA-hisI2-cam-pyrC2	GcAtTGTTATAATATAACATgTg	-51	5.82	-
Pseudomonas putida KT2440	PP3321	PP3321-hemB2-yciC-folE2	tAgATGTTATgTTATAACAcTTa	-4	6.11	PP3323
	PP5361	yciC-DUF1826-COG0523-11	GtAtTGTTAccTTATAACATTat	-64	5.68	PP5361, PP3359
Pseudomonas syringae pv. syringae B728a	Psyr_5075	yciC-DUF1826	GgctTGTTATAcTATAACATcct	-107	5.45	Psyr_5075
	Psyr_2269	folE2-cam	ttAATGTTATAgTgTAACgaaTt	-109	5.4	-
	Psyr_5077	amiA2	tgcATGTTATATTgTtACtaaTg	-77	4.8	-
Francisella tularensis Schu 4	FTT1000	zur<>yciC-zupT	aAAcTGTTATATTgTAACAcTTa	-82	5.99	FTT1000
Vibrio fischeri ES114	VF2367	znuA<>znuCB-cam-yciC	tAAtTGTTATgTTATAACATaaC	-96	6.15	VF2370
Vibrio alginolyticus 12G01	V12G01_06953	DUF1826-zur-pyrC2-cam-COG0523-10	tAAtTGTTATgTTATAACATTgC	-270	6.09	V12G01_06973
	V12G01_06988	yciC	aAAtTGTTATgTTATAACATgTg	-51	5.92	V12G01_06988
	V12G01_06993	yciC	tAAtTGTTATATTATAACATTaC	-40	6.64	V12G01_06993
Xanthomonas axonopodis pv. citri str. 306	XAC0276	yciC	tAAgTGTTATATagTAACAcTcC	-44	5.62	XAC0276
	XAC1780	amiA2-folE2	ttgATGTTActTTATAACAcTTg	-154	5.38	-
Xanthomonas campestris pv. campestris ATCC 33913	XCC0257	yciC	GAgtTGTTATAcagTAACATTTC	-42	5.46	XCC0257
	XCC1763	amiA2-folE2	ctAgTGTTActTTATAACAcTTg	-153	5.28	-
Xylella fastidiosa Temecula1	XF2096	folE2-cam	GttATGTTATtTTATAACATaTt	-195	5.84	-
	XF1830	yciC	agAATGaTATAAagTAtCAaaTt	-107	4.43	XF1830
Reinekea sp. MED297	MED297_11285	znuA<>znuCB-yciC-DUF1826-zur-COG0523-10	GAtATGaTgTATcATAACAaaTa	-120	4.83	MED297_11295, MED297_11310
Cyanobacteria
Prochlorococcus marinus subsp. pastoris str. CCMP1986	PMM1031	znuC <> znuA-COG0523-5-WD40	AAAATGATAATCATTtTCATaaT	-116	6.64	PMM1033
Prochlorococcus marinus subsp. marinus str. CCMP1375	Pro1504	znuC <> znuA-X-COG0523-5-WD40	AgAtTGATAAcGATTATCATTaT	-55	5.78	Pro1506
Nostoc sp. PCC 7120	all1751	COG0523-5-WD40	tAggTGATAATGATTATCcgTaT	-46	4.72	all1751
Cyanothece sp. PCC 7424	PCC7424_3189	COG0523-5-WD40	AAAATGATAATCgTTATCAgTgT	-35	5.92	PCC7424_3189
Cyanothece sp. PCC 8802	Cyan8802_0603	folE2-yciC	AAttTGAgAAcGATTATCATTTT	-52	6.02	Cyan8802_0602
	Cyan8802_0605	COG0523-5-WD40	ttgtTGAgAATGATTcTtATTcT	-78	5.09	Cyan8802_0605
			AtAATGAgAgTGATTATCATTcT	-40	6.32
Cyanothece sp. PCC 8801	PCC8801_0862	COG0523-5-WD40	ttgtTGAgAATGATTcTtATTcT	-80	5.09	PCC8801_0862
			AtAATGAgAgTGATTATCATTcT	-42	6.32
	PCC8801_0864	folE2-yciC	AAttTGAgAAcGATTATCATTTT	-54	6.02	PCC8801_0865
Cyanothece sp. ATCC 51142	cce_1488	COG0523-5-WD40	AtttTGAgAATGATTATtATTcT	-79	5.6	cce_1488
			AtAATGAaAATGATTATCATTTT	-40	6.8
	cce_4857	COG0523-5-WD40	AAAATGAgAtcaATTATCATTaT	-54	5.67	cce_4857
Cyanothece sp. PCC 7425	Cyan7425_1909	COG0523-5-WD40	AAttTGATAATGATTATCATTgT	-43	6.33	Cyan7425_1909
1Distanse in nucleotides relative to the start codon of the downstream gene
