# Supplementary material for: A subset of the diverse COG0523 family of putative metal chaperones is linked to zinc homeostasis in all kingdoms of life
Source: BMC Genomics. 2009 Oct 12;10:470. doi: 10.1186/1471-2164-10-470 (PMC2770081; doi:10.1186/1471-2164-10-470)
Supplement: Additional file 7 — Protein IDs used in sequence analyses. Protein IDs used for various sequence analyses are organized by figure and correspond to the indicated database. [file 1471-2164-10-470-S7.XLS]

## Sheet: Figure 1
	SEED (http://theseed.uchicago.edu/FIG/index.cgi)		Genome Abbreviations
Figure 1A			FJ, Flavobacterium johnsonia
Fjoh_4832	fig|376686.6.peg.4793		DA, Delftia acidovorans
Daci_1179	fig|398578.3.peg.1177		CY, Cyanothece sp. ATCC 51142
cce_2903	fig|43989.3.peg.2679		WS, Wolinella succinogenes
WS0791	fig|273121.1.peg.731		SC, Sorangium cellulosum
sce2717	fig|448385.11.peg.2495		HW, Haloquadratum walsbyi
HQ2300A	fig|362976.6.peg.1317		PM, Prochlorococcus marinus
			BM, Burkholderia multivorans
Abbreviations:	Functional Roles		BJ, Bradyrhizobium japonicum
ureA	Urease gamma subunit (EC 3.5.1.5)		BS, Brucella suis
ureB	Urease beta subunit (EC 3.5.1.5)		RL, Rhizobium leguminosarum
ureC	Urease alpha subunit (EC 3.5.1.5)		BA, Bordetella avium
ureD	Urease accessory protein		PA, Pseudomonas aeruginosa
ureE	Urease accessory protein		YP, Yersinia pseudotuberculosis
ureF	Urease accessory protein		PP, Pseudomonas putida
ureG	Urease accessory protein		GB, Granulibacter bethesdensis
ureJ	HupE-UreJ family metal transporter		MM, Methanococcus maripaludis
			SS, Staphylococcus saprophyticus
hypA	[NiFe] hydrogenase nickel incorporation protein		SA, Staphylococcus aureus
hypB	[NiFe] hydrogenase nickel incorporation-associated protein		AB, Acinetobacter baylyi ADP1
hypC	[NiFe] hydrogenase metallocenter assembly protein		PAL, Pseudoalteromonas atlantica
hypD	[NiFe] hydrogenase metallocenter assembly protein		PF, Pseudomonas fluorescens
hypE	[NiFe] hydrogenase metallocenter assembly protein		BSU, Bacillus subtilis
hypF	[NiFe] hydrogenase metallocenter assembly protein
meaB	methylmalonyl-CoA mutase auxillary protein
mcm	methylmalonyl-CoA mutase
B12 domain	B12- binding domain with homology to B12- binding domain
	of methylmalonyl-CoA mutase
Figure 1B and 1C
Abbreviations:	Functional Roles
1
folE2	GTP cyclohydrolase I (EC 3.5.4.16) type 2
DUF1826	protein of unknown function
zur	zinc uptake regulation protein
dksA2	C4-type zinc finger DksA/TraR family protein
2
nhaB	Fe-type nitrile hydratase beta subunit
nhaA	Fe-type nitrile hydratase alpha subunit
amdA	amidase
3
futB	Ferric iron ABC transporter. permease protein
pcd	Pterin-4-alpha-carbinolamine dehydratase
0432	COG0432, protein of unknown function, UPF0047
taqCP	carboxypeptidase Taq (M32) metallopeptidase
ppa	inorganic pyrophosphatase
4
atzB	hydroxyatrazine ethylaminohydrolase
uraA	xanthine/uracil permease
ubiX	3-polyprenyl-4-hydroxybenzoate carboxy-lyase
ubiD	3-polyprenyl-4-hydroxybenzoate carboxy-lyase
mh	metal-dependent hydrolase
mh	metal-dependent hydrolase
5
wd40	WD40 repeat-containing protein
znuA	Zinc ABC transporter, periplasmic-binding protein
znuB	Zinc ABC transporter, inner membrane permease protein
znuC	Zinc ABC transporter, ATP-binding protein
6
dacC	D-alanyl-D-alanine carboxypeptidase
ama	N-acyl-L-amino acid amidohydrolase
7
gatA	Asp-tRNAAsn/Gu-tRNAGln amidotransferase A subunit and related amidases family protein
potD	spermine/putrescine periplasmic binding protein
cih	cyclic imide hydrolase
potA	spermine/putrescine import ATP-binding protein
fabG	3-ketoacyl-(acyl-carrier-protein) reductase
potC	spermine/putrescine transport permease protein
potB	spermine/putrescine transport permease protein
8
hslU	ATP-dependent hsl protease ATP-binding subunit
hslV	ATP-dependent protease
dksA	C4-type zinc finger DksA/TraR family protein
zur	zinc uptake regulation protein
znuC	Zinc ABC transporter, ATP-binding protein
znuB	Zinc ABC transporter, inner membrane permease protein
znuA	Zinc ABC transporter, periplasmic-binding protein
9
yjiX	protein of unknown function
cstA2	carbon starvation protein paralog
10
oppD	putative ATP-dependent oligopeptide permease component
oppC	putative ATP-dependent oligopeptide permease component
oppB	putative ATP-dependent oligopeptide permease component
oppA	putative ATP-dependent oligopeptide permease component
rtn	putative EAL domain-containing lipoprotein
spr	predicted peptidase
lpxT	undecaprenyl pyrophosphate phosphatase
11
DUF1826	protein of unknown function
12
prp	pentapeptide repeat protein
upp	uracil phosphoribosyltransferase
ilvD	dihydroxyacid dehydratase/phopshogluconate dehydratase
13
cbiH	Cobalt-precorrin-6x reductase
cbiL	Cobalt-precorrin-3b C17-methyltransferase
cbiC	cobalt-precorrin-8x methylmutase
cobG	Precorrin-3B synthase
cobN	cobaltochelatase subunit
cobU	Adenosylcobinamide-phosphate guanylyltransferase
pduO	Cob(I)alamin adenosyltransferase
cbiP	Cobyric acid synthase
14
ramA	iron-sulfur protein that mediates the ATP-dependent reductive activation of Co(II) corrinoid to the Co(I) state
mtbA	Methylcobalamin:coenzyme M methyltransferase, methylaminie-specific
mtaA	Methylcobalamin:coenzyme M methyltransferase, methanol-specific
mtaC	corrinoid-binding protein
15
4989	putative oxidoreductase COG4989
16
znuA	Zinc ABC transporter, periplasmic-binding protein
trxB	thioredoxin reductase
feoB	iron transport protein

## Sheet: Figure 2
	SEED (http://theseed.uchicago.edu/FIG/index.cgi)
Figure 2A
YciC	fig|224308.1.peg.337
ACIAD1741	fig|62977.3.peg.1665
Bcen_4084	fig|331271.3.peg.1276
nhr3	CAQ16890 (GenBank)
PMT9312_0491	fig|74546.3.peg.853
SYNW1795	fig|84588.1.peg.1788
Bcep18194_B0634	fig|269483.3.peg.168
Smb20133	fig|266834.1.peg.4768
bll7768	fig|224911.1.peg.7768
all1751	fig|103690.1.peg.2058
RL4362	fig|216596.1.peg.4497
BR2035	fig|204722.1.peg.1967
BB3253	fig|257310.1.peg.3236
PFLU1078	fig|216595.1.peg.3357
BAV0145	fig|521.1.peg.1238
Rmet_0127	fig|266264.4.peg.532
Sm4294	fig|615.1.peg.4294
PMI0144	fig|584.1.peg.507
SO1502	fig|211586.1.peg.1391
Sb2276	fig|12149.1.peg.2276
PP5359	fig|160488.1.peg.5290
PFLU6083	fig|216595.1.peg.113
PMT9312_0786	fig|74546.3.peg.895
SYNW1127	fig|84588.1.peg.1122
BR1307	fig|204722.1.peg.1267
PP3508	fig|160488.1.peg.3475
MA0856	fig|188937.1.peg.841
Desu2034	fig|49338.1.peg.1829
BT9727_1765	fig|281309.1.peg.1737
SERP2386	fig|176279.3.peg.2036
SSP2031	fig|342451.4.peg.2183
BLi00765	fig|279010.5.peg.1115
Figure 2B
BLi01933	fig|279010.5.peg.2636
BP3084	fig|257313.1.peg.2727
SPA0639	fig|295319.3.peg.2592
Pro0851	fig|167539.1.peg.849

## Sheet: Additional File 2
protein sequences starting at RV0106 and moving clock-wise around COG0623 tree in Additional File 2
	SEED (http://theseed.uchicago.edu/FIG/index.cgi); Accession numbers for databases other than SEED are specified
RV0106 (outgroup)	fig|83332.1.peg.106
520982	C. reinhardtii draft genome v. 4.0 (http://genome.jgi-psf.org/Chlre4/Chlre4.home.html)
Subfamily 1
123019	C. reinhardtii draft genome v. 3.0 (http://genome.jgi-psf.org/Chlre3/Chlre3.home.html)
73360	C. reinhardtii draft genome v. 3.0 (http://genome.jgi-psf.org/Chlre3/Chlre3.home.html)
106402	C. reinhardtii draft genome v. 3.0 (http://genome.jgi-psf.org/Chlre3/Chlre3.home.html)
Rmet_0125	fig|266264.4.peg.530
Reut_A0161	fig|264198.3.peg.673
RSc0045	fig|267608.1.peg.45
BURPS1710b_0218	fig|320372.3.peg.2822
BCAL3529	fig|216591.1.peg.525
Bucepa02004096	fig|269482.1.peg.3952
XCC0257	fig|190485.1.peg.257
XAC0276	fig|190486.1.peg.276
XF1830	fig|160492.1.peg.1823
BH1790	fig|272558.1.peg.1790
BT9727_1611	fig|281309.1.peg.1582
BCE1836	fig|222523.1.peg.1825
BLO5309	fig|279010.5.peg.800
ABC4020	fig|66692.3.peg.3995
OB3429	fig|221109.1.peg.3433
BLO2348	fig|279010.5.peg.1115
YciC	fig|224308.1.peg.337
SH0144	fig|279808.3.peg.157
SA0410	fig|158879.1.peg.422
SERP0080	fig|176279.3.peg.352
FTT1000c	fig|177416.3.peg.1070
BMEII0179	fig|224914.1.peg.2238
Atu3181	fig|176299.3.peg.3142
RHE_CH02713	ABC91484 (Genbank)
RL3179	fig|216596.1.peg.3284
GOX2212	fig|290633.1.peg.2148
TM1040_0080	fig|292414.1.peg.1132
ROS217_16055	fig|314264.3.peg.2684
ISM_00325	fig|89187.3.peg.72
Mfla_1231	fig|265072.7.peg.1254
PP3323	fig|160488.1.peg.3296
LV196	fig|573.1.peg.161
Rmet_1098	fig|266264.4.peg.1503
Bcen_3034	fig|331271.3.peg.590
Bcep18194_B0316	fig|269483.3.peg.318
ACIAD1741	fig|62977.3.peg.1665
ABO_1679	fig|393595.12.peg.1684
fig|615.1.peg.843	fig|615.1.peg.843
Csal_0192	fig|290398.4.peg.672
V12G01_06993	fig|314288.3.peg.2404
Mmwyl1_1446	fig|400668.6.peg.1471
PatlDRAFT_1639	fig|342610.3.peg.1415
MED297_11295	fig|314283.3.peg.895
HCH_02800	fig|349521.5.peg.2494
PA5535	fig|208964.1.peg.5532
Avin1667	fig|354.1.peg.3168
Psyr_5075	fig|205918.4.peg.275
PFL_6173	fig|220664.3.peg.101
PP5361	fig|160488.1.peg.5292
PSEEN5513	fig|384676.6.peg.4780
subfamily 2
nhr	BAD98534 (Genbank)
P47K	P31521 (Genbank)
ACIAD1614	fig|62977.3.peg.1431
Bcen_4084	fig|331271.3.peg.1276
Bamb_6542	fig|339670.3.peg.5927
RHA1_ro00362	ABG92198 (Genbank)
nhr3	CAQ16890 (Genbank)
nhr3	BAC99082 (Genbank)
nha3	CAG29801 (Genbank)
nha3	BAA36599 (Genbank)
ORF1188	BAA06274 (Genbank)
V12G01_06988	fig|314288.3.peg.2403
subfamily 3
PMT9312_0491	fig|74546.3.peg.853
Ava_3717	fig|240292.3.peg.4870
Pro0489	fig|167539.1.peg.488
PMT1284	fig|74547.1.peg.1279
Syncc9902_1690	fig|316279.3.peg.2158
SYNW1795	fig|84588.1.peg.1788
Syncc9605_0672	fig|110662.3.peg.1837
Tery_4617	fig|203124.1.peg.4333
Ava_1948	fig|240292.3.peg.3028
subfamily 4
BCAM2270	fig|216591.1.peg.4280
Bcep18194_B0634	fig|269483.3.peg.168
Bmul_3607	fig|395019.3.peg.3725
SMb20133	fig|266834.1.peg.4768
Reut_A3078	fig|264198.3.peg.2234
subfamily 5
EF3204	fig|226185.1.peg.2991
OB3433	fig|221109.1.peg.3437
106748	C. reinhardtii draft genome v. 3.0 (http://genome.jgi-psf.org/Chlre3/Chlre3.home.html)
At1G80480	fig|3702.1.peg.7636
At1G15730	fig|3702.1.peg.1879
195946	C. reinhardtii draft genome v. 3.0 (http://genome.jgi-psf.org/Chlre3/Chlre3.home.html)
117458	C. reinhardtii draft genome v. 3.0 (http://genome.jgi-psf.org/Chlre3/Chlre3.home.html)
122261	C. reinhardtii draft genome v. 3.0 (http://genome.jgi-psf.org/Chlre3/Chlre3.home.html)
101629	C. reinhardtii draft genome v. 3.0 (http://genome.jgi-psf.org/Chlre3/Chlre3.home.html)
At1g26520	fig|3702.1.peg.2968
YNR029c	fig|4932.3.peg.5506
Taeniopygia guttata	XP_002196540 (Genbank)
Rattus norvegicus	fig|10116.3.peg.3919
CBWD1	fig|9606.3.peg.30962
CBWD2	fig|9606.3.peg.18530
all1751	fig|103690.1.peg.2058
SYNW2482	fig|84588.1.peg.2473
SMc03799	fig|266834.1.peg.4476
CC0321	fig|190650.1.peg.320
bll7768	fig|224911.1.peg.7768
RPA0861	fig|258594.1.peg.858
NB311A_16784	fig|314253.3.peg.2776
Nham_3425	fig|323097.3.peg.3530
BH12980	fig|283166.1.peg.1162
BRA0987	fig|204722.1.peg.3060
Meso_2842	fig|266779.1.peg.1374
SMc02978	fig|266834.1.peg.4164
RHE_CH03625	ABC92380(Genbank)
Mfla_1230	fig|265072.7.peg.1253
subfamily 6
Rru_A1611	fig|1085.1.peg.2756
Meso_3058	fig|266779.1.peg.225
BR2035	fig|204722.1.peg.1967
mll3580	fig|266835.1.peg.2760
SMc00684	fig|266834.1.peg.3981
RL4362	fig|216596.1.peg.4497
subfamily 7
BB3253	fig|257310.1.peg.3236
BAV2401	fig|521.1.peg.71
pRL120138	fig|216596.1.peg.5848
PSPPH_3929	fig|264730.3.peg.4199
PFLU1078	fig|216595.1.peg.3357
PFL_1367	fig|220664.3.peg.3069
fig|615.1.peg.1489	fig|615.1.peg.1489
subfamily 8
BAV0145	fig|521.1.peg.1238
BURPS1710b_0389	fig|320372.3.peg.3067
Bcep18194_A6439	fig|269483.3.peg.7256
RSc0047	fig|267608.1.peg.47
Reut_A0163	fig|264198.3.peg.675
Rmet_0127	fig|266264.4.peg.532
subfamily 9
PA4604	fig|208964.1.peg.4604
PFLU5331	fig|216595.1.peg.7492
PMI0144	fig|584.1.peg.507
fig|615.1.peg.4294	fig|615.1.peg.4294
fig|54388.1.peg.219	fig|54388.1.peg.219
STM4530	fig|99287.1.peg.4358
KPN_04774	fig|573.2.peg.3898
CV3067	fig|243365.1.peg.3067
subfamily 10
SO1502	fig|211586.1.peg.1391
Shew_2776	fig|323850.3.peg.814
HCH_01308	fig|349521.5.peg.1191
fig|198214.1.peg.2112	fig|198214.1.peg.2112
fig|12149.1.peg.2276	fig|12149.1.peg.2276
YPTB1311	fig|273123.1.peg.1426
VV20385	fig|216895.1.peg.3313
VF2370	fig|312309.3.peg.2370
MED297_11310	fig|314283.3.peg.898
V12G01_06973	fig|314288.3.peg.2400
subfamily 11
PA5532	fig|208964.1.peg.5529
PSPPH_5154	fig|264730.3.peg.5102
PFLU6083	fig|216595.1.peg.113
PFL_6171	fig|220664.3.peg.99
PSEEN5511	fig|384676.6.peg.4778
PP5359	fig|160488.1.peg.5290
subfamily 12
PMT9312_0786	fig|74546.3.peg.895
Syncc9902_1218	fig|316279.3.peg.2255
Syncc9605_1264	fig|110662.3.peg.233
SYNW1127	fig|84588.1.peg.1122
PMT0556	fig|74547.1.peg.556
Pro0851	fig|167539.1.peg.849
PP3508	fig|160488.1.peg.3475
BMA1171	fig|243160.4.peg.121
BURPS1655_A1847	fig|331109.3.peg.1603
Bcep1808_1601	fig|269482.1.peg.277
BR1307	fig|204722.1.peg.1267
RL2831	fig|216596.1.peg.2928
SMc04304	fig|266834.1.peg.3252
blr3261	fig|224911.1.peg.3262
subfamily 13
143868	C. reinhardtii draft genome v. 3.0 (http://genome.jgi-psf.org/Chlre3/Chlre3.home.html)
Desu2034	fig|49338.1.peg.1829
Desu0949	fig|49338.1.peg.2656
MM1072	fig|192952.1.peg.1072
Meth3844	fig|2208.1.peg.3706
MA0856	fig|188937.1.peg.841
subfamily 14
SERP2386	fig|176279.3.peg.2036
BT9727_1765	fig|281309.1.peg.1737
subfamily 15
SAV0687	fig|158878.1.peg.687
SERP0344	fig|176279.3.peg.657
SSP2031	fig|342451.4.peg.2183
