# Supplementary material for: A subset of the diverse COG0523 family of putative metal chaperones is linked to zinc homeostasis in all kingdoms of life
Source: BMC Genomics. 2009 Oct 12;10:470. doi: 10.1186/1471-2164-10-470 (PMC2770081; doi:10.1186/1471-2164-10-470)
Supplement: Additional file 8 — Putative ZntR-regulated genes in archaeal genomes. Candidate ZntR-binding sites upstream of genes encoding COG0523, ZntR and ZnuABC in Archaea. [file 1471-2164-10-470-S8.XLS]

## Sheet: Sheet1
	Locus tag of first gene in putative operon	Candidate ZntR-regulated operon	Candidate ZntR-binding site	Distance1	Site score	Locus_tag of COG0523
Archaea
Methanosarcina acetivorans C2A	MA0023	znuACB	aTTTGGcATATcCCCAAA	-173	5.85
			TTTGGaTATATgCCAAAt	-132	5.61
	MA0022	zntR	TTTTGaTATActaCAAAt	-39	4.74
			aTTTGGTgcATgaCAAAt	-10	4.74
	MA4381	yciC	TTTGGGcATATACCAAtA	-428	5.50	MA4381
			TTTTGcctTATACCAAAA	-217	5.31
Methanosarcina barkeri str. fusaro	Mbar_A0993	znuACB	TTTGGGTtTATACCAAAA	-174	5.95
			TTTGGGTAcActCCAAAt	-134	5.08
	Mbar_A0992	zntR	aTTTGGTATAcAgCAAAc	-49	4.54
Methanosarcina mazei Go1	MM1333	znuACB	TTTGGtgtTATgCCAAAA	-145	5.42
	MM1332	zntR	aTTTGGTgTATgatAAAc	-49	4.09
Methanococcoides burtonii DSM 6242	Mbur_1015	znuACB	TTTGGtatcATACCAAAA	-99	4.98
	Mbur_2071	zntR	TTTTGGcATgTACgCAAA	-47	5.12
Methanoregula boonei 6A8	Mboo_1169	znuACB	TTTTGGgcaATAtCCAAA	-91	4.53
	Mboo_1170	zntR	TTTTGGTAcAatagCAAA	-49	4.35
1 Distance in nucleotides relative to the start codon of the downstream gene
